# Supplementary material for: Thanksgiving to Yeast, the HMGB Proteins History from Yeast to Cancer
Source: Microorganisms. 2023 Apr 11;11(4):993. doi: 10.3390/microorganisms11040993 (PMC10142021; doi:10.3390/microorganisms11040993)
Supplement: Supplementary file 1 [file microorganisms-11-00993-s001.zip]

Archive with 1 entries (1 files):
- microorganisms-2283444-supplementary.pdf
